# Supplementary material for: Identification of a reciprocal negative feedback loop between tau-modifying proteins MARK2 kinase and CBP acetyltransferase
Source: J Biol Chem. 2022 Apr 22;298(6):101977. doi: 10.1016/j.jbc.2022.101977 (PMC9136110; doi:10.1016/j.jbc.2022.101977)
Supplement: Table S1.xlsx; APPLICATION [file mmc1.xlsx]

## Sheet: Table S1
Master Protein Accessions	Annotated Sequence	Modifications	PTM residue in MARK2	Localization site probability	Abundance Ratio: (CBP) / (control)	Peak area: CBP, replicate 1	Peak area: CBP, replicate 2	Peak area: control, replicate 1	Peak area: control, replicate 2	# Missed Cleavages	Charge	m/z [Da]	DeltaM [ppm]	Xcorr Score
Q7KZI7	[R].DTEQPTLGHLDSKPSSK.[S]	1xAcetyl [K13(100)]	ac-K27	100	1000	3.87927e+07	3.51246e+07			1	3	627.978	0	3.34
Q7KZI7	[R].TPLPTLNERDTEQPTLGHLDSKPSSKSNMIR.[G]	1xOxidation [M29];1xAcetyl [K26(100)]	ac-K31	100	1000	31315186	27337572			3	5	704.96	0.25	3.55
Q7KZI7	[K].LDTFCGSPPYAAPELFQGKK.[Y]	C5(Carbamidomethyl); K20(Acetyl)	ac-K224/K225	50	1000	4940000	8640000			1	3	756.707	1.99	3.1
Q7KZI7	[K].SSELEGDTITLKPR.[P]	1xAcetyl [K12(100)]	ac-K376	100	1000	2.08194e+06	2.55068e+06			1	2	794.413	-2.7	2.71
Q7KZI7	[R].PSADLTNSSAPSPSHKVQR.[S]	1xAcetyl [K16(100)]	ac-K394	100	1000	3.1898e+08	3.21057e+08			1	3	674.339	-0.8	5.64
Q7KZI7	[R].KKTTPTPSTNSVLSTSTNR.[S]	1xAcetyl [K1(99.7)]	ac-K464	99.7	1000	7868425	6993401			2	3	688.031	0.58	4.29
Q7KZI7	[K].KTTPTPSTNSVLSTSTNR.[S]	1xAcetyl [K1(100)]	ac-K465	100	1000	6759009	6.78222e+06			1	2	967.5	5.33	3.29
Q7KZI7	[R].GASGSIFSKFTSKFVR.[R]	2xAcetyl [K9(100); K13(100)]	ac-K637; ac-K641	100; 100	1000	428475	268623			2	2	901.976	0.53	1.44
Q7KZI7	[R].ISGTSMAFKNIASK.[I]	1xAcetyl [K9(100)]	ac-K776	100	1000	4.02394e+06	3.75506e+06			1	2	748.893	0.29	3.21
Q7KZI7	[K].IIDKTQLNSSSLQK.[L]	1xAcetyl [K4(100)]	ac-K86	100	1000	3.19941e+06	3301523			1	2	808.947	0.64	2.39
Q7KZI7; P27448	[KR].TIGKGNFAK.[V]	1xAcetyl [K4(100)]	ac-K61	100	365.774	284336352	267569680	624730	884139	1	2	489.275	0.9	1.87
Q7KZI7; P27448	[K].NIASKIANELKL.[-]	1xAcetyl [K5(100)]	ac-K781	100	195.014	49222668	27082574	129211	262070	2	2	678.398	-0.39	1.55
Q7KZI7	[R].GASGSIFSKFTSK.[F]	1xAcetyl [K9(100)]	ac-K637	100	34.72	6555425	6747409	218308	164838	1	2	679.851	-0.31	3.05
Q7KZI7	[K].FLILNPSKR.[G]	1xAcetyl [K8(100)]	ac-K291	100	2.95488	2.72858e+06	2.92507e+06	877483	1.03584e+06	1	2	565.34	-0.49	1.92
Q7KZI7	[K].KFLILNPSK.[R]	1xAcetyl [K1(100)]	ac-K283	100	1.18114	620385	596630	516412	513964	1	2	551.337	0.34	1.27
Q7KZI7	[K].VLDANSCQSELHEK.[Y]	1xCarbamidomethyl [C7];1xAcetyl [K14(100)]	ac-K730	100	1.02807	625503640	561859284	580196432	574751118	0	3	557.93	7.31	2.06
Q7KZI7	[R].YNEVMATYLLLGYK.[S]	1xPhospho [T7(98.7)]	p-T357	99.4	1.33597	25172854	11836499	9175763	18526478	0	3	586.614	2.86	1.92
Q7KZI7	[R].STFHAGQLR.[Q]	1xPhospho [T2(99.6)]	p-T596	99.7	1.20053	175124112	163755536	142405008	139869376	0	3	366.169	0.07	2.31
Q7KZI7	[R].KKTTPTPSTNSVLSTSTNR.[S]	1xPhospho [T4(99.5)]	p-T467	99.5	1.0137	71711768	7.6053e+07	67044300	78724056	2	3	700.683	-0.12	4.63
Q7KZI7	[R].NSATSADEQPHIGNYR.[L]	1xPhospho [S2(100)]	p-S40	100	0.89353	38069939	32785009	39460392	39837430	0	3	613.927	0.33	2.83
Q7KZI7	[K].VLDANSCQSELHEK.[Y]	1xCarbamidomethyl [C7];1xPhospho [S6(98.6)]	p-S722	100	0.89263	3.39816e+06	2.99211e+06	3.521e+06	3637918	0	4	428.186	1.42	2.05
Q7KZI7; P27448	[K].LDTFCGSPPYAAPELFQGK.[K]	1xCarbamidomethyl [C5];1xPhospho [S7(99.5)]	p-S212	99.5	0.703187	136266752	104807760	76673072	266158208	0	3	726.659	0.56	2.57
Q7KZI7	[R].KKTTPTPSTNSVLSTSTNR.[S]	2xPhospho [T9(97.4); T/S]	p-T472; p-S/T	100;50	0.701302	1.81498e+06	1.68707e+06	2405058	2.58857e+06	2	3	727.341	4.58	1.82
Q7KZI7; P27448	[K].LDTFCGSPPYAAPELFQGK.[K]	1xCarbamidomethyl [C5];1xPhospho [T3(99.2)]	p-T208	100	0.670546	3.13457e+08	2.40142e+08	194733040	630861312	0	3	726.659	0.43	3.91
Q7KZI7	[R].TPLPTLNER.[D]	1xPhospho [T1(100)]	p-T6	100	0.419087	1.56753e+06	1.15653e+06	2.99777e+06	3.50222e+06	0	2	560.774	0.6	1.52
Q7KZI7	[R].PSADLTNSSAPSPSHK.[V]	1xPhospho [S12(100)]	p-S390	100	0.378374	90114420	79668560	222249728	226467420	0	2	838.371	2.01	4.65
Q7KZI7	[R].ASLGQASIQNGK.[D]	1xPhospho [S2(100)]	p-S493	100	0.361744	351674	381113	1.09539e+06	930313	0	2	627.298	-0.52	0.51
Table S1. List of MARK2 post-translational modifications (PTMs) identified by LC-MS/MS analysis.
MARK2-KR was immunoprecipitated in the absence (control) or presence of CBP (CBP). Immunoprecipitated samples were separated on an SDS-PAGE gel and Coomassie stained. The bands corresponding to MARK2-KR were excised and trypsin digested. Tryptic peptide samples were analyzed by LC-MS/MS (n=2). Proteome Discoverer was used for PTM peptide identification and quantitation. All peptides were filtered…
